# Supplementary material for: Adjusted Morbidity Groups and Intracerebral Haemorrhage: A Retrospective Primary Care Cohort Study
Source: Int J Environ Res Public Health. 2021 Dec 17;18(24):13320. doi: 10.3390/ijerph182413320 (PMC8702076; doi:10.3390/ijerph182413320)
Supplement: Supplementary file 1 [file ijerph-18-13320-s001.zip]

Archive with 1 entries (1 files):
- ijerph-1472183-supplementary.pdf
